# Supplementary material for: Clinical Prediction Models for Prognosis of Colorectal Liver Metastases: A Comprehensive Review of Regression-Based and Machine Learning Models
Source: Cancers (Basel). 2024 Apr 25;16(9):1645. doi: 10.3390/cancers16091645 (PMC11083016; doi:10.3390/cancers16091645)
Supplement: Supplementary file 1 [file cancers-16-01645-s001.zip]

Archive with 1 entries (1 files):
- cancers-2977917-supplementary.pdf
